# Supplementary material for: A gentle tutorial on accelerated parameter and confidence interval estimation for hidden Markov models using Template Model Builder
Source: Biom J. 2022 May 27;64(7):1260–88. doi: 10.1002/bimj.202100256 (PMC9796807; doi:10.1002/bimj.202100256)
Supplement: Supplementary file 1 — Supporting Information for this article is available from the authors or on the WWW under https://timothee‐bacri.github.io/HMM_with_TMB [file BIMJ-64-1260-s001.zip]

Archive with 34 entries (31 files):
- code/
- code/linreg.cpp
- code/main.R
- code/mvnorm_hmm.cpp
- code/norm_hmm.cpp
- code/packages.R
- code/poi_hmm.cpp
- code/poi_hmm_lamb.R
- code/poi_hmm_simu1.R
- code/poi_hmm_simu2.R
- code/poi_hmm_simu3.R
- code/poi_hmm_simu4.R
- code/poi_hmm_tinn.R
- code/setup_parameters.R
- data/
- data/fetal-lamb.RData
- data/results_lamb.RData
- data/results_simu1.RData
- data/results_simu2.RData
- data/results_simu3.RData
- data/results_simu4.RData
- data/results_tinn.RData
- data/tinnitus.RData
- functions/
- functions/mvnorm_utils.cpp
- functions/mvnorm_utils.R
- functions/norm_utils.cpp
- functions/norm_utils.R
- functions/utils.cpp
- functions/utils.R
- functions/utils.R-explanation.R
- functions/utils_linreg_extended.cpp
- README.pdf
- README.rmd
