# Supplementary material for: A gentle tutorial on accelerated parameter and confidence interval estimation for hidden Markov models using Template Model Builder
Source: Biom J. 2022 May 27;64(7):1260–88. doi: 10.1002/bimj.202100256 (PMC9796807; doi:10.1002/bimj.202100256)
Supplement: Supplementary file 1 — Supporting Information for this article is available from the authors or on the WWW under https://timothee‐bacri.github.io/HMM_with_TMB [file BIMJ-64-1260-s001.zip › code/main.R]

source("code/setup_parameters.R")

# Which dataset are tests run on
RUN_LAMB <- FALSE
RUN_SIMULATION1 <- FALSE
RUN_SIMULATION2 <- FALSE
RUN_SIMULATION3 <- FALSE
RUN_SIMULATION4 <- FALSE
RUN_TINNITUS <- FALSE

## ---- Lamb
if (RUN_LAMB) {
  source("code/poi_hmm_lamb.R")
  save(M_LIST_LAMB, estim_benchmarks_df_lamb, coverage_skips_lamb,
       conf_int_lamb,
       file = "data/results_lamb.RData")
} else {
  load("data/results_lamb.RData")
}

# ---- Simulation
if (RUN_SIMULATION1) {
  source("code/poi_hmm_simu1.R")
  save(M_LIST_SIMU1, estim_benchmarks_df_simu1, coverage_skips_simu1,
       conf_int_simu1,
       file = "data/results_simu1.RData")
} else {
  load("data/results_simu1.RData")
}

if (RUN_SIMULATION2) {
  source("code/poi_hmm_simu2.R")
  save(M_LIST_SIMU2, estim_benchmarks_df_simu2, coverage_skips_simu2,
       conf_int_simu2,
       file = "data/results_simu2.RData")
} else {
  load("data/results_simu2.RData")
}

if (RUN_SIMULATION3) {
  source("code/poi_hmm_simu3.R")
  save(M_LIST_SIMU3, estim_benchmarks_df_simu3, coverage_skips_simu3,
       conf_int_simu3, coverage_count_profile_simu3,
       file = "data/results_simu3.RData")
} else {
  load("data/results_simu3.RData")
}

if (RUN_SIMULATION4) {
  source("code/poi_hmm_simu4.R")
  save(M_LIST_SIMU4, estim_benchmarks_df_simu4, coverage_skips_simu4,
       conf_int_simu4,
       file = "data/results_simu4.RData")
} else {
  load("data/results_simu4.RData")
}

## ---- Tinnitus
if (RUN_TINNITUS) {
  source("code/poi_hmm_tinn.R")
  save(M_LIST_TINN, estim_benchmarks_df_tinn, coverage_skips_tinn,
       conf_int_tinn, consistency_estim_benchmarks_df_tinn,
       file = "data/results_tinn.RData")
} else {
  load("data/results_tinn.RData")
}
