# Supplementary material for: A gentle tutorial on accelerated parameter and confidence interval estimation for hidden Markov models using Template Model Builder
Source: Biom J. 2022 May 27;64(7):1260–88. doi: 10.1002/bimj.202100256 (PMC9796807; doi:10.1002/bimj.202100256)
Supplement: Supplementary file 1 — Supporting Information for this article is available from the authors or on the WWW under https://timothee‐bacri.github.io/HMM_with_TMB [file BIMJ-64-1260-s001.zip › code/packages.R]

packages <- c("TMB", "microbenchmark", "ggthemes", "knitr", "xtable",
              "R.utils", "ggpubr", "doParallel", "foreach", "mvtnorm")
if(!all( packages %in% (.packages()) )) {
  for(pkg in packages) {
    if( !require(pkg, character.only = TRUE) ) {
      install.packages(pkg, type = "binary")
      library(pkg, character.only = TRUE)
    }
  }
}
