# Supplementary material for: A gentle tutorial on accelerated parameter and confidence interval estimation for hidden Markov models using Template Model Builder
Source: Biom J. 2022 May 27;64(7):1260–88. doi: 10.1002/bimj.202100256 (PMC9796807; doi:10.1002/bimj.202100256)
Supplement: Supplementary file 1 — Supporting Information for this article is available from the authors or on the WWW under https://timothee‐bacri.github.io/HMM_with_TMB [file BIMJ-64-1260-s001.zip › functions/utils_linreg_extended.cpp]

template<class Type>
matrix<Type> function_example(matrix<Type> mat_example) {
  
  // This function doesn't do anything meaningful
  matrix<Type> mat(2, 3);
  mat.setOnes();
  mat.row(1) << 5, 5, 5;
  mat(0, 2) = mat.row(1).sum();
  
  return mat;
}

template<class Type>
Type logistic(Type tsigma) {
  
  return 1 / (1 + exp (-tsigma));
}
